# Supplementary material for: Does Parental Alcohol Use Influence Children’s Age at First Alcohol Intake? A Retrospective Study of Patients with Alcohol Dependence
Source: Healthcare (Basel). 2021 Jul 3;9(7):841. doi: 10.3390/healthcare9070841 (PMC8303690; doi:10.3390/healthcare9070841)
Supplement: Supplementary file 1 [file healthcare-09-00841-s001.zip]

Archive with 1 entries (1 files):
- healthcare-1260859-supplementary.pdf
